# Supplementary material for: Highly Polygenic Variation in Environmental Perception Determines Dauer Larvae Formation in Growing Populations of Caenorhabditis elegans
Source: PLoS One. 2014 Nov 13;9(11):e112830. doi: 10.1371/journal.pone.0112830 (PMC4231163; doi:10.1371/journal.pone.0112830)
Supplement: Table S1 — Comparisons of dauer larvae formation in response to defined amounts of pheromone between introgression lines and N2. Shown are the numbers of dauer larvae, the number of non-dauer larvae (L4s), the total number of worms, and the χ2 value from a comparison with dauer larvae formation in the N2 controls. Significant comparisons are noted and ‘effect of CB allele’ indicates if the CB4856 genotype at the QTL increases (P) or decreases (N) the number of dauer larvae in comparison to N2. The QTL ‘limits’ columns denote the maximum possible QTL regions defined by these comparisons. (CSV) [file pone.0112830.s001.csv]

Line	Line_ID	Non-dauer	Dauer	Total	chi-square	significant_(chi^2_>_11.605)	Effect_of_CB_allele	QTL_limit_(left)	QTL_limit_(right)
1	1	224	32	256	0.088897169	N
2	2	127	197	324	739.3439293	Y	P	1,881,116	8,654,361
3	3	200	38	238	3.760799618	N
4	4	287	29	316	2.22967555	N
5	5	198	15	213	4.788950546	N
7	7	232	53	285	12.20530718	Y	P	2,818,974	11,085,295
8	8	293	21	314	8.128055224	N
9	9	344	13	357	23.21182553	Y	N	8,654,361	11,760,179
12	12	326	23	349	9.375913766	N
13	13	310	14	324	17.74080312	Y	N	9,569,913	11,085,295
14	14	339	5	344	35.79380886	Y	N	9,569,913	11,760,179
15	15	202	19	221	2.295342294	N
16	16	149	25	174	1.013717305	N
17	17	310	19	329	11.76279467	Y	N	11,760,179	15,104,843
18	18	319	25	344	7.03335526	N
21	21	227	72	299	42.34493341	Y	P	0	4,800,868
22	22	224	2	226	26.14580307	Y	N	0	11,180,836
23	23	194	112	306	178.1798736	Y	P	2,755,074	11,180,836
24	24	219	58	277	21.60643859	Y	P	11,180,836	12,630,696
25	25	328	2	330	40.13583734	Y	N	11,752,128	13,235,559
26	26	284	1	285	36.24732406	Y	N	11,752,128	13,980,541
27	27	254	17	271	8.176834469	N
28	28	191	5	196	16.33274422	Y	N	0	3,068,098
29	29	244	25	269	1.738955646	N
30	30	202	25	227	0.169045918	N
32	32	223	20	243	3.116241494	N
33	33	216	40	256	3.395025036	N
35	35	233	0	233	31.46228461	Y	N	2,459,092	10,027,496
36	36	205	20	225	1.942070319	N
37	37	197	33	230	1.31837954	N
38	38	142	32	174	7.001145787	N
39	39	214	4	218	21.05680213	Y	N	5,925,983	11,341,120
40	40	219	48	267	9.419286941	N
41	41	187	36	223	3.837154942	N
42	42	226	100	326	109.6741724	Y	P	7,998,164	12,301,725
43	43	199	41	240	6.159757991	N
44	44	222	2	224	25.87724824	Y	N	11,341,120	13,779,324
45	45	277	19	296	8.473881155	N
46	46	254	0	254	34.29794117	Y	N	0	3,067,374
47	47	357	4	361	40.0888939	Y	N	0	3,920,366
48	48	213	7	220	15.94141982	Y	N	766,649	3,920,366
49	49	199	22	221	0.795150195	N
50	50	325	11	336	23.83561333	Y	N	1,381,409	4,991,858
51	51	247	69	316	29.78045449	Y	P	1,381,409	6,599,685
52	52	189	0	189	25.52090898	Y	N	1,381,409	13,667,267
53	53	275	21	296	6.512330043	N
54	54	273	15	288	12.29175654	Y	N	8,397,264	13,667,267
55	55	271	47	318	2.522029746	N
56	56	262	46	308	2.7127633	N
58	58	244	0	244	32.94762852	Y	N	10,122,930	16,371,991
59	59	203	16	219	4.403473123	N
60	60	250	4	254	25.81868151	Y	N	11,668,242	17,084,259
61	61	264	63	327	16.94291096	Y	P	12,748,880	16,371,991
62	62	221	1	222	27.74985441	Y	N	12,748,880	17,084,259
65	65	311	21	332	9.832136287	N
66	66	249	11	260	14.57754692	Y	N	590,471	5,814,403
67	67	222	22	244	1.931294781	N
68	68	199	129	328	235.4984733	Y	P	3,606,323	13,951,861
69	69	263	7	270	22.29946835	Y	N	4,550,758	20,893,784
70	70	252	5	257	24.28080827	Y	N	10,368,660	20,893,784
71	71	295	17	312	12.37609254	Y	N	10,912,994	13,951,861
72	72	238	31	269	0.035618128	N
73	73	404	8	412	38.95443487	Y	N	13,951,861	17,377,158
76	76	191	3	194	19.8284886	Y	N	17,377,158	20,893,784
77	77	181	61	242	40.90223319	Y	P	18,574,593	20,893,784
78	78	281	18	299	9.85166551	N
79	79	232	12	244	11.33746915	N
80	80	240	40	280	1.524673455	N
81	81	151	35	186	8.499037476	N
82	82	207	37	244	2.485030558	N
83	83	148	2	150	15.9689839	Y	N	5,010,049	7,982,354
85	85	209	0	209	28.22153427	Y	N	5,770,179	8,691,677
86	86	272	17	289	9.973696031	N
87	87	320	8	328	27.99135911	Y	N	8,691,677	11,142,277
88	88	243	8	251	18.16504161	Y	N	8,691,677	14,600,585
89	89	395	0	395	53.33734945	Y	N	12,891,891	17,614,442
N2	100	785	106	891	1.73906E-09	N
CB	200	594	1	595	78.08957464	Y	N
