# Supplementary material for: Highly Polygenic Variation in Environmental Perception Determines Dauer Larvae Formation in Growing Populations of Caenorhabditis elegans
Source: PLoS One. 2014 Nov 13;9(11):e112830. doi: 10.1371/journal.pone.0112830 (PMC4231163; doi:10.1371/journal.pone.0112830)
Supplement: Table S2 — Comparisons of dauer larvae formation in response to defined amounts of pheromone between introgression lines with overlapping regions of the CB4856 genome. Shown are the ILs tested, the numbers of dauer larvae, the number of non-dauer larvae (L4s), the total number of worms, and the χ2 value from a comparison between the ILs. Significant comparisons are noted and ‘effect of CB allele’ indicates if the CB4856 genotype at the QTL increases (P) or decreases (N) the number of dauer larvae in comparison to N2. The QTL ‘limits’ columns denote the maximum possible QTL regions defined by these comparisons. (CSV) [file pone.0112830.s002.csv]

Chromosome	ILvsIL	IL1	Non-dauer	Dauer	Total	IL2	Non-dauer	Dauer	Total	chi^2	significant_(chi^2_>_11.04)	Effect_of_CB_allele	QTL_limit_(left)	QTL_limit_(right)
I	3vs4	3	200	38	238	4	287	29	316	10.85577781	N
I	4vs7	4	287	29	316	7	232	53	285	30.33710812	Y	P	4,338,254	11,085,295
I	13vs14	13	310	14	324	14	339	5	344	6.841721145	N
I	13vs8	13	310	14	324	8	293	21	314	4.254941442	N
I	8vs5	8	293	21	314	5	198	15	213	0.04285783	N
I	5vs7	5	198	15	213	7	232	53	285	58.12061669	Y	P	2,818,974	6,359,868
I	14v9	14	339	5	344	9	344	13	357	11.93156507	Y	P	8,654,361	10,259,909
I	18v17	18	319	25	344	17	310	19	329	1.087258244	N
I	17v16	17	310	19	329	16	149	25	174	23.6096257	Y	P	11,085,295	12,614,277
I	16v15	16	149	25	174	15	202	19	221	5.981306447	N
I	15v12	15	202	19	221	12	326	23	349	1.789004839	N
II	21v22	21	227	72	299	22	224	2	226	66.51091034	Y	N	4,147,051	11,180,836
II	23v22	23	194	112	306	22	224	2	226	124.2412221	Y	N	0	3,403,575
II	25v26	25	328	2	330	26	284	1	285	0.308087291	N
II	26v27	26	284	1	285	27	254	17	271	271.834572	Y	P	13,235,559	15,279,324
III	33v35	33	216	40	256	35	233	0	233	43.14814815	Y	N	3,068,098	10,027,496
III	35v36	36	205	20	225	35	233	0	233	22.73170732	Y	P	9,308,858	10,613,119
III	36v37	36	205	20	225	37	197	33	230	8.463016967	N
III	37v38	37	197	33	230	38	142	32	174	2.314342444	N
III	41v39	41	187	36	223	39	214	4	218	32.96996953	Y	N	5,925,983	8,318,553
III	39v37	39	214	4	218	37	197	33	230	199.934356	Y	P	2,459,092	6,847,169
III	29v30	29	244	25	269	30	202	25	227	0.796201343	N
III	40v41	40	219	48	267	41	187	36	223	0.50869218	N
III	41v42	41	187	36	223	42	226	100	326	50.85048245	Y	P	10,613,119	12,301,725
III	43v44	43	199	41	240	44	222	2	224	41.45269904	Y	N	12,739,834	13,779,324
III	40v36	40	219	48	267	36	205	20	225	12.6042618	Y	N	2,459,092	8,318,553
III	33v30	33	216	40	256	30	202	25	227	3.662098222	N
III	30v28	30	202	25	227	28	191	5	196	14.32130228	Y	N	0	840,469
IV	45v46	45	277	19	296	46	254	0	254	17.42238267	Y	N	1,381,409	3,067,374
IV	46v47	47	357	4	361	46	254	0	254	2.845938375	N
IV	49v50	49	199	22	221	50	325	11	336	16.73105857	Y	N	3,067,374	4,991,858
IV	50v51	50	325	11	336	51	247	69	316	343.8127503	Y	P	3,920,366	6,599,685
IV	51v52	51	247	69	316	52	189	0	189	52.79757085	Y	N	5,819,735	13,667,267
IV	56v58	56	262	46	308	58	244	0	244	42.83969466	Y	N	12,748,880	16,371,991
IV	59v60	59	203	16	219	60	250	4	254	12.31932431	Y	N	12,748,880	17,084,259
IV	62v60	62	221	1	222	60	250	4	254	7.160651299	N
IV	59v56	59	203	16	219	56	262	46	308	26.47115108	Y	P	10,122,930	12,748,880
IV	56v55	56	262	46	308	55	271	47	318	0.006028384	N
IV	55v54	55	271	47	318	54	273	15	288	20.94803525	Y	N	8,397,264	10,122,930
IV	54v52	54	273	15	288	52	189	0	189	10.38461538	N
IV	53v49	53	275	21	296	49	199	22	221	2.742857926	N
IV	49v48	49	199	22	221	48	213	7	220	11.25861643	Y	N	766,649	2,288,742
IV	48v47	48	213	7	220	47	357	4	361	5.039672941	N
IV	61v62	61	264	63	327	62	221	1	222	50.52895997	Y	N	15,178,091	17,084,259
V	67v68	67	222	22	244	68	199	129	328	367.3940293	Y	P	5,814,403	13,951,861
V	77v76	77	181	61	242	76	191	3	194	57.60518853	Y	N	17,377,158	19,525,561
V	70v69	70	252	5	257	69	263	7	270	0.592595532	N
V	72v71	72	238	31	269	71	295	17	312	11.29475407	Y	N	10,912,994	13,033,974
V	71v68	71	295	17	312	68	199	129	328	730.8243465	Y	P	3,606,323	11,796,050
V	66v65	66	249	11	260	65	311	21	332	3.594733809	N
X	78v79	78	281	18	299	79	232	12	244	0.523773409	N
X	79v80	79	232	12	244	80	240	40	280	52.54515599	Y	P	1,462,371	3,328,811
X	80v81	80	240	40	280	81	151	35	186	3.119175627	N
X	85v86	86	272	17	289	85	209	0	209	13.0625	Y	P	7,982,354	9,330,879
X	87v88	87	320	8	328	88	243	8	251	0.590537849	N
X	86v81	86	272	17	289	81	151	35	186	56.21001344	Y	P	0	7,067,019
