# Supplementary material for: Highly Polygenic Variation in Environmental Perception Determines Dauer Larvae Formation in Growing Populations of Caenorhabditis elegans
Source: PLoS One. 2014 Nov 13;9(11):e112830. doi: 10.1371/journal.pone.0112830 (PMC4231163; doi:10.1371/journal.pone.0112830)
Supplement: Table S3 — Locations and effect of QTLs detected for dauer larvae formation in response to defined amounts of pheromone. ‘Line’ indicates the IL or the IL by IL test in which the QTL is detected, ‘effect’ indicates if the CB4856 genotype at the QTL increases (P) or decreases (N) the number of dauer larvae in comparison to N2. The ‘limits’ columns denote the possible QTL regions defined by these comparisons. ‘Overlap’ indicates QTLs that colocalize with QTLs affecting dauer larvae development in growing populations. (CSV) [file pone.0112830.s003.csv]

Chromosome	QTL	line	effect	Left_limit	Right_limit	Consensus_left	Consensus_right		Overlap
I	1	2	P	1,881,116	8,654,361	1,881,116	3,502,476		gp1
I	2	7	P	2,818,974	11,085,295
I		5vs7	P	2,818,974	6,359,868	4,338,254	6,359,868
I		4vs7	P	4,338,254	11,085,295
I	3	14v9	P	8,654,361	10,259,909	8,654,361	10,259,909
I	4	9	N	8,654,361	11,760,179	9,569,913	11,085,295		gp4
I		13	N	9,569,913	11,085,295
I		14	N	9,569,913	11,760,179
I	5	17v16	P	11,085,295	12,614,277	11,085,295	12,614,277
I	6	17	N	11,760,179	15,104,843	11,760,179	15,104,843
II	7	22	N	0	11,180,836	0	3,403,575		gp5
II		23v22	N	0	3,403,575
II	8	21	P	0	4,800,868	2,755,074	4,800,868		gp6
II		23	P	2,755,074	11,180,836
II	9	21v22	N	4,147,051	11,180,836	4,147,051	11,180,836
II	10	25	N	11,752,128	13,235,559	11,752,128	13,235,559		gp7
II		26	N	11,752,128	13,980,541
II	11	24	P	11,180,836	12,630,696	11,180,836	12,630,696		gp8
II	12	26v27	P	13,235,559	15,279,324	13,235,559	15,279,324		gp9
III	13	28	N	0	3,068,098	0	840,469
III		30v28	N	0	840,469
III	14	39v37	P	2,459,092	6,847,169	2,459,092	6,847,169		gp10
III	15	35	N	2,459,092	10,027,496	5,925,983	8,318,553		gp11
III		40v36	N	2,459,092	8,318,553
III		33v35	N	3,068,098	10,027,496
III		39	N	5,925,983	11,341,120
III		41v39	N	5,925,983	8,318,553
III	16	42	P	7,998,164	12,301,725	9,308,858	10,613,119		gp12
III		35v36	P	9,308,858	10,613,119
III	17	41v42	P	10,613,119	12,301,725	10,613,119	12,301,725		gp12
III	18	44	N	11,341,120	13,779,324	12,739,834	13,779,324
III		43v44	N	12,739,834	13,779,324
IV	19	46	N	0	3,067,374	1,381,409	2,288,742		gp13
IV		47	N	0	3,920,366
IV		49v48	N	766,649	2,288,742
IV		48	N	766,649	3,920,366
IV		52	N	1,381,409	13,667,267
IV		45v46	N	1,381,409	3,067,374
IV		50	N	1,381,409	4,991,858
IV	20	49v50	N	3,067,374	4,991,858	3,067,374	4,991,858		gp14
IV	21	51	P	1,381,409	6,599,685	3,920,366	6,599,685
IV		50v51	P	3,920,366	6,599,685
IV	22	51v52	N	5,819,735	13,667,267	8,397,264	10,122,930		gp15
IV		55v54	N	8,397,264	10,122,930
IV		54	N	8,397,264	13,667,267
IV	23	59v56	P	10,122,930	12,748,880	10,122,930	12,748,880
IV	24	58	N	10,122,930	16,371,991	15,178,091	16,371,991		(gp16)
IV		60	N	11,668,242	17,084,259				(gp16)
IV		56v58	N	12,748,880	16,371,991
IV		62	N	12,748,880	17,084,259
IV		59v60	N	12,748,880	17,084,259
IV		61v62	N	15,178,091	17,084,259
IV	25	61	P	12,748,880	16,371,991	12,748,880	16,371,991
V	26	66	N	590,471	5,814,403	4,550,758	5,814,403
V		69	N	4,550,758	20,893,784
V	27	68	P	3,606,323	13,951,861	5,814,403	11,796,050
V		71v68	P	3,606,323	11,796,050
V		67v68	P	5,814,403	13,951,861
V	28	70	N	10,368,660	20,893,784	10,912,994	13,033,974
V		72v71	N	10,912,994	13,033,974
V		71	N	10,912,994	13,951,861
V	29	73	N	13,951,861	17,377,158	13,951,861	17,377,158		gp18
V		77v76	N	17,377,158	19,525,561
V	30	76	N	17,377,158	20,893,784	17,377,158	20,893,784
V	31	77	P	18,574,593	20,893,784	18,574,593	20,893,784
X	32	86v81	P	0	7,067,019	1,462,371	3,328,811		gp20
X		79v80	P	1,462,371	3,328,811
X	33	83	N	5,010,049	7,982,354	5,770,179	7,982,354		gp22
X		85	N	5,770,179	8,691,677
X	34	85v86	P	7,982,354	9,330,879	7,982,354	9,330,879		gp23
X	35	87	N	8,691,677	11,142,277	8,691,677	11,142,277
X	36	88	N	8,691,677	14,600,585	12,891,891	14,600,585		gp24
X		89	N	12,891,891	17,614,442
