# Supplementary material for: Highly Polygenic Variation in Environmental Perception Determines Dauer Larvae Formation in Growing Populations of Caenorhabditis elegans
Source: PLoS One. 2014 Nov 13;9(11):e112830. doi: 10.1371/journal.pone.0112830 (PMC4231163; doi:10.1371/journal.pone.0112830)
Supplement: Table S4 — Comparisons of dauer larvae formation in response to defined amounts of pheromone between introgression lines with overlapping regions of the CB4856 genome on chromosome I . Shown are the ILs tested, the numbers of dauer larvae, the number of non-dauer larvae (L4s), the total number of worms, and the results of post-hoc comparisons between IL by Fisher’s LSD. Significant comparisons are noted and ‘effect of CB allele’ indicates if the CB4856 genotype at the QTL increases (P) or decreases (N) the number of dauer larvae in comparison to N2. The QTL ‘limits’ columns denote the maximum possible QTL region defined by these comparisons. (CSV) [file pone.0112830.s004.csv]

Chromosome	ILvsIL	Genomewide_significance	Genomewide_effect	IL1	MeanDauer1	IL2	MeanDauer2	W	p	Significant	Effect_of_CB_allele	QTL_limit_(left)	QTL_limit_(right)
I	3vs4	N		3	0.743552361	4	0.576393621	58	0.22
I	4vs6			4	0.576393621	6	0.00717655	63	0.0026	Y	N	4338254	9569913
I	4vs7	Y	P	4	0.576393621	7	0.961750142	21	0.0034	Y	P	4338254	11085295
I	6vs7			6	0.00717655	7	0.961750142	28	0.0017	Y	P	8654361	11085295
I	13vs14	N		13	0.582828521	14	0.347377138	70	0.03
I	13vs8	N		13	0.582828521	8	0.531349765	57	0.61
I	8vs5	N		8	0.531349765	5	0.648177155	43	0.25
I	5vs7	Y	P	5	0.648177155	7	0.961750142	28	0.0022	Y	P	2818974	6359868
