# Supplementary material for: Highly Polygenic Variation in Environmental Perception Determines Dauer Larvae Formation in Growing Populations of Caenorhabditis elegans
Source: PLoS One. 2014 Nov 13;9(11):e112830. doi: 10.1371/journal.pone.0112830 (PMC4231163; doi:10.1371/journal.pone.0112830)
Supplement: File S1 — Raw data. File A: Data for Table 1, retest of population size and dauer larvae number at food exhaustion of introgression lines at 20% w/v food. File B: Data for Figure 1, population size and dauer larvae number at food exhaustion of introgression lines at differing food concentrations. File C: Data for Figure 2, dauer larvae number a week after food exhaustion. File D: Data for Figure 3, population size and dauer larvae number at food exhaustion of nath-10 lines. File E: Data for Figure 4, the likelihood of dauer larvae formation in the introgression lines. File F: Data for Figure 5, retest of likelihood of dauer larvae formation in chromosome I introgression lines and nath-10 lines. (ZIP) [file pone.0112830.s005.zip]

Archive with 6 entries (6 files):
- File A.csv
- File B.csv
- File C.csv
- File D.csv
- File E.csv
- File F.csv
