# Supplementary material for: Highly Polygenic Variation in Environmental Perception Determines Dauer Larvae Formation in Growing Populations of Caenorhabditis elegans
Source: PLoS One. 2014 Nov 13;9(11):e112830. doi: 10.1371/journal.pone.0112830 (PMC4231163; doi:10.1371/journal.pone.0112830)
Supplement: File S1 — Raw data. File A: Data for Table 1, retest of population size and dauer larvae number at food exhaustion of introgression lines at 20% w/v food. File B: Data for Figure 1, population size and dauer larvae number at food exhaustion of introgression lines at differing food concentrations. File C: Data for Figure 2, dauer larvae number a week after food exhaustion. File D: Data for Figure 3, population size and dauer larvae number at food exhaustion of nath-10 lines. File E: Data for Figure 4, the likelihood of dauer larvae formation in the introgression lines. File F: Data for Figure 5, retest of likelihood of dauer larvae formation in chromosome I introgression lines and nath-10 lines. (ZIP) [file pone.0112830.s005.zip › File A.csv]

Experiment	Line	Total_number_of_worms	Number_of_dauer_larvae
1	2	31200	5050
1	2	24600	2300
1	2	29000	3600
1	2	16400	3400
1	2	24400	400
1	2	29400	7250
1	2	31200	6050
1	2	23400	7150
1	2	27200	5350
1	3	30200	1850
1	3	30400	3150
1	3	25000	2250
1	3	26400	2050
1	3	25400	2550
1	3	37400	1100
1	3	33400	6250
1	3	24200	4850
1	3	23800	3600
1	3	30000	2950
1	13	24000	1650
1	13	26600	0
1	13	23000	250
1	13	32800	4200
1	13	31000	2800
1	13	20400	2550
1	13	26800	3500
1	13	24600	2350
1	13	26600	4150
1	13	31600	2750
1	24	28400	2900
1	24	32600	5000
1	24	32400	450
1	24	38800	1100
1	24	23600	1200
1	24	34600	2050
1	24	33400	4050
1	24	36400	4950
1	24	38000	2650
1	26	34600	0
1	26	32600	0
1	26	34800	50
1	26	31000	50
1	26	35200	200
1	26	33000	400
1	26	32200	0
1	26	36200	0
1	26	42200	300
1	45	37600	0
1	45	16800	0
1	45	26000	0
1	45	22800	1350
1	45	25800	0
1	45	25200	950
1	45	26800	1850
1	53	32600	4650
1	53	28600	1950
1	53	31200	3400
1	53	27000	3550
1	53	31200	2550
1	53	43000	4100
1	59	31600	1750
1	59	41600	2550
1	59	26200	50
1	59	32200	850
1	59	32200	2600
1	59	30200	950
1	59	31400	2750
1	59	34400	1050
1	63	30600	350
1	63	31800	550
1	63	26400	1200
1	63	29200	400
1	63	29200	150
1	63	24600	1850
1	63	27800	0
1	63	30600	2500
1	63	24000	2400
1	63	36400	2300
1	72	30600	400
1	72	27000	4000
1	72	23400	2250
1	72	27600	2850
1	72	25000	1900
1	72	29200	1650
1	72	21200	2800
1	72	31400	4650
1	72	29600	6850
1	72	26200	4200
1	76	32800	1750
1	76	32600	450
1	76	25200	450
1	76	25200	350
1	76	32000	1350
1	76	27400	1250
1	78	30600	2200
1	78	35000	2750
1	78	33400	4000
1	78	26800	3100
1	78	24800	2100
1	78	38200	3050
1	78	26800	2250
1	78	30000	2950
1	83	34200	2000
1	83	20800	2900
1	83	28600	3500
1	83	26200	2850
1	83	28000	5500
1	83	31000	1450
1	83	36000	5750
1	83	22400	4900
1	85	26000	1000
1	85	26800	0
1	85	31200	500
1	85	31600	0
1	85	31200	450
1	85	29600	400
1	85	27600	150
1	85	23200	250
1	85	26400	300
1	87	24600	6000
1	87	28800	6450
1	87	34200	1500
1	87	29600	6750
1	87	29200	3250
1	87	41600	5600
1	87	28800	4700
1	87	33200	6300
1	89	24200	0
1	89	18600	0
1	89	32800	2350
1	89	25000	150
1	89	30200	0
1	89	30600	400
1	89	20600	100
1	89	26200	300
1	89	28400	500
1	CB	33000	400
1	CB	27800	0
1	CB	30800	350
1	CB	24600	350
1	CB	25200	1400
1	CB	20600	400
1	CB	24000	200
1	CB	23600	350
1	CB	21000	400
1	N2	34600	2400
1	N2	37800	2650
1	N2	25000	5450
1	N2	24400	6150
1	N2	42000	500
1	N2	27200	2050
1	N2	29200	4950
1	N2	23200	2350
1	N2	31600	5150
1	N2	37800	5600
2	2	69000	1190
2	2	91000	1200
2	2	64000	1380
2	2	99000	1290
2	2	107000	1360
2	2	48000	690
2	2	81000	1610
2	2	59000	1040
2	2	85000	1720
2	2	81000	1820
2	6	55000	680
2	6	69000	780
2	6	61000	1030
2	6	98000	470
2	6	88000	1280
2	6	66000	850
2	6	76000	520
2	6	78000	1020
2	6	90000	830
2	6	75000	1190
2	13	76000	1660
2	13	82000	1090
2	13	97000	1370
2	13	87000	1500
2	13	98000	1310
2	13	64000	620
2	13	97000	1480
2	13	94000	1570
2	13	70000	1180
2	13	61000	820
2	19	57000	890
2	19	48000	960
2	19	64000	850
2	19	70000	1080
2	19	76000	1290
2	19	65000	1240
2	19	74000	880
2	19	87000	930
2	19	77000	1360
2	19	115000	880
2	24	88000	1360
2	24	95000	1640
2	24	71000	1500
2	24	105000	1340
2	24	76000	1560
2	24	116000	1740
2	24	80000	1590
2	24	74000	1200
2	24	71000	580
2	24	80000	1590
2	26	75000	1290
2	26	82000	790
2	26	76000	1500
2	26	93000	1570
2	26	94000	1810
2	26	71000	1580
2	26	79000	1310
2	26	57000	1280
2	26	73000	1070
2	26	99000	1570
2	40	64000	1330
2	40	53000	1150
2	40	52000	1470
2	40	54000	1160
2	40	73000	1210
2	40	68000	970
2	40	54000	900
2	40	60000	1270
2	40	59000	1280
2	40	62000	1170
2	44	67000	1600
2	44	50000	860
2	44	74000	1420
2	44	116000	1560
2	44	58000	1590
2	44	78000	1420
2	44	73000	980
2	44	50000	1350
2	44	52000	1080
2	44	71000	1510
2	46	34000	120
2	46	49000	1650
2	46	50000	1490
2	46	62000	1040
2	46	80000	1490
2	46	63000	1470
2	46	24000	2070
2	46	33000	2280
2	46	55000	1500
2	46	64000	1710
2	48	110000	0
2	48	73000	0
2	48	60000	0
2	48	73000	0
2	48	84000	0
2	48	64000	0
2	48	82000	0
2	48	49000	0
2	48	59000	0
2	48	56000	10
2	53	39000	1800
2	53	45000	1200
2	53	92000	1820
2	53	39000	2090
2	53	73000	1220
2	53	45000	2000
2	53	35000	1060
2	53	83000	1290
2	53	35000	1610
2	53	42000	1350
2	58	44000	1850
2	58	71000	1400
2	58	89000	1410
2	58	29000	2210
2	58	36000	1590
2	58	87000	1120
2	58	67000	750
2	58	89000	1940
2	58	9000	2140
2	58	84000	1410
2	59	106000	1250
2	59	109000	1290
2	59	98000	1450
2	59	92000	1200
2	59	92000	1690
2	59	84000	1430
2	59	92000	1430
2	59	99000	1650
2	59	83000	1530
2	59	84000	2000
2	63	52000	1010
2	63	61000	1230
2	63	56000	1230
2	63	44000	840
2	63	74000	850
2	63	71000	1000
2	63	60000	540
2	63	66000	830
2	63	66000	850
2	63	92000	920
2	69	86000	1580
2	69	83000	1610
2	69	80000	1570
2	71	74000	1280
2	71	61000	1150
2	71	88000	1310
2	71	103000	1280
2	71	85000	1610
2	71	78000	1640
2	71	88000	1470
2	71	73000	1490
2	71	83000	1820
2	71	81000	2090
2	72	32000	1200
2	72	75000	1640
2	72	78000	1560
2	72	89000	1380
2	72	79000	1190
2	72	51000	820
2	72	89000	1600
2	72	77000	1420
2	72	49000	1280
2	72	68000	1550
2	76	45000	1780
2	76	50000	1590
2	76	87000	1660
2	76	85000	1810
2	76	66000	1530
2	76	64000	1650
2	76	77000	1080
2	76	71000	1360
2	76	60000	1440
2	76	90000	1360
2	79	64000	1240
2	79	82000	1390
2	79	115000	1280
2	79	80000	1580
2	79	101000	1560
2	79	70000	1250
2	79	81000	1250
2	79	108000	1700
2	79	64000	1430
2	81	66000	1470
2	81	36000	1950
2	81	56000	1260
2	81	82000	1550
2	81	76000	1530
2	81	80000	1690
2	81	68000	1220
2	81	47000	1150
2	81	69000	1400
2	81	40000	1010
2	84	84000	2170
2	84	73000	1430
2	84	78000	1390
2	84	83000	1340
2	84	81000	1320
2	84	78000	1750
2	84	78000	1560
2	84	107000	1390
2	84	83000	1660
2	84	104000	2200
2	85	75000	1450
2	85	63000	1210
2	85	64000	1380
2	85	40000	1750
2	85	81000	1590
2	85	33000	1920
2	85	33000	2670
2	85	53000	1420
2	85	34000	2160
2	85	71000	1950
2	87	73000	1410
2	87	76000	1430
2	87	79000	1300
2	87	51000	1500
2	87	89000	1490
2	87	70000	1420
2	87	77000	1050
2	87	63000	940
2	87	82000	1830
2	N2	97000	2410
2	N2	101000	2180
2	N2	87000	2010
2	N2	82000	1990
2	N2	91000	1900
2	N2	97000	2270
2	N2	113000	2510
2	N2	110000	1130
2	N2	72000	1840
2	N2	98000	1240
