# Supplementary material for: Highly Polygenic Variation in Environmental Perception Determines Dauer Larvae Formation in Growing Populations of Caenorhabditis elegans
Source: PLoS One. 2014 Nov 13;9(11):e112830. doi: 10.1371/journal.pone.0112830 (PMC4231163; doi:10.1371/journal.pone.0112830)
Supplement: File S1 — Raw data. File A: Data for Table 1, retest of population size and dauer larvae number at food exhaustion of introgression lines at 20% w/v food. File B: Data for Figure 1, population size and dauer larvae number at food exhaustion of introgression lines at differing food concentrations. File C: Data for Figure 2, dauer larvae number a week after food exhaustion. File D: Data for Figure 3, population size and dauer larvae number at food exhaustion of nath-10 lines. File E: Data for Figure 4, the likelihood of dauer larvae formation in the introgression lines. File F: Data for Figure 5, retest of likelihood of dauer larvae formation in chromosome I introgression lines and nath-10 lines. (ZIP) [file pone.0112830.s005.zip › File B.csv]

Line	%_w/v_food	Population_size	Number_of_dauer_larvae
2	10	44800	790
2	10	51200	840
2	10	48400	1200
2	10	47200	1010
2	10	54800	690
2	10	48000	930
2	10	41200	1290
2	10	42800	1510
2	10	55200	1300
2	10	41600	1220
2	15	43200	1730
2	15	52800	1380
2	15	46000	990
2	15	21600	530
2	15	38800	1530
2	15	36000	1680
2	15	44400	640
2	15	44400	990
2	15	44800	1070
2	15	47200	1910
2	20	59200	1490
2	20	43600	1920
2	20	37600	1340
2	20	52800	1250
2	20	44400	1480
2	20	52800	1360
2	20	65600	1630
2	20	53200	1690
2	20	40400	1450
2	25	83200	1960
2	25	81600	2860
2	25	75200	2460
2	25	71200	3160
2	25	72800	2110
2	25	86000	2540
2	25	81200	2230
2	25	66400	1980
2	25	75200	2430
2	30	83600	2420
2	30	76800	3240
2	30	85600	3120
2	30	84400	2810
2	30	84000	4120
2	30	82400	4000
2	30	97600	2760
2	30	76800	2760
2	30	107200	2540
2	35	68800	3530
2	35	144000	3150
2	35	106400	3170
2	35	106400	3850
2	35	76000	2910
2	35	106400	3310
2	35	110400	3480
2	35	72000	3580
2	35	68000	3700
2	35	79200	3120
2	40	106000	4150
2	40	76800	3750
2	40	97600	3250
2	40	100000	3790
2	40	95200	3690
2	40	108800	3710
2	40	104000	3850
2	40	72000	3290
2	40	53600	4240
2	40	84400	4050
71	10	37200	800
71	10	44800	940
71	10	42400	960
71	10	51600	910
71	10	65600	760
71	10	46400	800
71	10	39600	880
71	10	48400	810
71	10	49200	1390
71	10	38400	1200
71	15	51200	1120
71	15	38400	1170
71	15	41200	1180
71	15	42000	1480
71	15	58800	110
71	15	55200	1370
71	15	34000	1530
71	15	50800	1390
71	15	28800	1550
71	20	50400	1900
71	20	45600	1390
71	20	55600	2000
71	20	36800	1590
71	20	52400	1920
71	20	51600	1520
71	20	48000	1480
71	20	62800	1650
71	20	50000	1620
71	20	57600	1560
71	25	80800	2370
71	25	83200	3280
71	25	70400	2540
71	25	88000	2470
71	25	80000	2340
71	25	73600	2610
71	25	88800	2510
71	25	72800	2700
71	25	88000	2440
71	30	84800	3670
71	30	94000	3970
71	30	95200	3450
71	30	104000	2800
71	30	85600	2660
71	30	63200	2510
71	30	88800	3030
71	30	91200	3290
71	30	80000	2660
71	30	57600	3210
71	35	93600	3370
71	35	90000	3410
71	35	78400	3250
71	35	78000	3850
71	35	96000	3670
71	35	83200	4300
71	35	79200	3250
71	35	72000	3640
71	35	85600	3970
71	35	105200	3370
71	40	108000	3600
71	40	101600	3510
71	40	91200	4100
71	40	98400	4030
71	40	96800	3550
71	40	116800	3970
71	40	112000	3500
71	40	93600	3920
71	40	77600	3640
71	40	83200	3700
89	10	46400	730
89	10	37600	320
89	10	44800	830
89	10	48400	850
89	10	47200	940
89	10	39600	910
89	10	40400	950
89	10	47600	530
89	10	34800	880
89	15	51600	710
89	15	56000	800
89	15	49600	1080
89	15	52800	170
89	15	31600	760
89	15	52400	920
89	15	49600	550
89	15	33600	440
89	20	60000	680
89	20	55600	520
89	20	52400	1050
89	20	50400	710
89	20	46400	600
89	20	41600	640
89	20	47200	940
89	20	54400	1170
89	20	42800	980
89	20	57600	1440
89	25	72800	1670
89	25	64800	1730
89	25	69600	1880
89	25	78400	1710
89	25	74400	2050
89	25	56800	1790
89	25	58400	1620
89	25	84000	1620
89	25	71200	1230
89	30	80800	2020
89	30	93600	2290
89	30	88800	1960
89	30	50400	1760
89	30	67200	2320
89	30	92000	1660
89	30	77600	2200
89	30	97600	2110
89	30	76000	2080
89	35	101200	2730
89	35	88400	2530
89	35	96800	2720
89	35	87200	2570
89	35	90800	2010
89	35	82400	2070
89	35	123200	2180
89	35	112000	2400
89	40	112000	2950
89	40	78400	2750
89	40	99200	2180
89	40	96000	2790
89	40	108800	3090
89	40	99200	2440
89	40	116000	2670
89	40	103200	2050
CB	10	41200	290
CB	10	49200	170
CB	10	38400	10
CB	10	38000	200
CB	10	35600	0
CB	10	55600	340
CB	10	48800	3060
CB	10	32400	750
CB	15	48400	110
CB	15	38000	220
CB	15	42400	30
CB	15	42800	220
CB	15	47600	540
CB	15	58800	180
CB	15	51600	150
CB	15	49200	470
CB	20	66400	600
CB	20	50400	490
CB	20	58800	820
CB	20	46000	40
CB	20	43600	140
CB	25	73600	1240
CB	25	74400	490
CB	25	77600	520
CB	25	78400	1220
CB	25	68400	110
CB	25	75200	380
CB	30	71200	660
CB	30	95200	840
CB	30	86400	900
CB	30	86400	610
CB	30	85600	1020
CB	30	95200	390
CB	30	92000	360
CB	35	97600	1280
CB	35	96800	710
CB	35	97600	1610
CB	35	104800	550
CB	35	100000	840
CB	40	116800	530
CB	40	105200	1090
CB	40	118400	1000
CB	40	88800	1330
CB	40	96800	410
CB	40	90800	410
CB	40	85600	860
N2	10	43600	740
N2	10	44400	930
N2	10	50400	830
N2	10	42000	910
N2	10	41600	900
N2	10	44800	1110
N2	10	54400	1080
N2	10	48800	1090
N2	10	36400	1170
N2	10	42000	1050
N2	15	49200	950
N2	15	54800	1280
N2	15	53200	1380
N2	15	37200	1100
N2	15	52800	1210
N2	15	42400	1170
N2	15	54000	1180
N2	15	47600	1140
N2	15	35200	1080
N2	15	36400	1020
N2	20	43200	1160
N2	20	52400	1770
N2	20	36800	1120
N2	20	54000	1280
N2	20	58000	1580
N2	20	58400	1520
N2	20	48400	1360
N2	20	50800	1200
N2	20	45600	1380
N2	25	76000	2540
N2	25	79200	2100
N2	25	77600	2070
N2	25	115200	2160
N2	25	82400	2340
N2	25	84800	2390
N2	25	75200	2360
N2	25	90400	2090
N2	25	72800	1660
N2	25	83200	2450
N2	30	72800	2470
N2	30	135200	2570
N2	30	83200	2270
N2	30	85600	2720
N2	30	83200	2610
N2	30	97600	2270
N2	30	84000	3030
N2	30	79200	3190
N2	30	104800	2370
N2	30	77600	3160
N2	35	106400	2940
N2	35	98400	3050
N2	35	80800	2850
N2	35	100800	3100
N2	35	121600	3240
N2	35	94400	2940
N2	35	71200	3250
N2	35	108800	3120
N2	35	133600	3230
N2	35	99200	3150
N2	40	68000	3110
N2	40	92800	3520
N2	40	93600	3200
N2	40	104800	3640
N2	40	126000	3410
N2	40	104000	3390
N2	40	72800	3220
N2	40	106400	3450
N2	40	98400	2860
N2	40	111200	3160
