# Supplementary material for: Highly Polygenic Variation in Environmental Perception Determines Dauer Larvae Formation in Growing Populations of Caenorhabditis elegans
Source: PLoS One. 2014 Nov 13;9(11):e112830. doi: 10.1371/journal.pone.0112830 (PMC4231163; doi:10.1371/journal.pone.0112830)
Supplement: File S1 — Raw data. File A: Data for Table 1, retest of population size and dauer larvae number at food exhaustion of introgression lines at 20% w/v food. File B: Data for Figure 1, population size and dauer larvae number at food exhaustion of introgression lines at differing food concentrations. File C: Data for Figure 2, dauer larvae number a week after food exhaustion. File D: Data for Figure 3, population size and dauer larvae number at food exhaustion of nath-10 lines. File E: Data for Figure 4, the likelihood of dauer larvae formation in the introgression lines. File F: Data for Figure 5, retest of likelihood of dauer larvae formation in chromosome I introgression lines and nath-10 lines. (ZIP) [file pone.0112830.s005.zip › File C.csv]

Line	Number_of_dauer_larvae
2	5700
2	4640
2	5340
2	4540
2	6200
7	2880
7	1540
7	1620
7	2320
7	1720
13	2680
13	2260
13	3480
13	1740
13	680
13	2100
14	1220
14	1980
14	1700
14	2320
14	1080
14	1380
24	5520
24	3160
24	4960
24	3700
24	4640
26	1940
26	200
26	60
26	2400
26	520
26	80
26	420
26	200
27	3220
27	1600
27	5060
27	2780
27	2440
27	5340
36	2360
36	6580
36	4520
36	2820
36	1260
36	3540
40	2540
40	2140
40	4580
40	5420
40	8080
40	4260
40	7020
40	6080
41	5000
41	3820
41	3280
41	8040
41	4300
41	8340
41	4080
72	3580
72	7180
72	1840
72	3540
72	3100
72	3520
72	2580
79	2800
79	420
79	1400
79	1400
79	920
79	920
80	3200
80	2580
80	3640
80	3300
87	4660
87	5580
87	5100
87	5020
87	4040
87	4820
87	2700
CB4856	1660
CB4856	320
CB4856	1280
CB4856	920
CB4856	780
CB4856	480
CB4856	1700
CB4856	1160
N2	2940
N2	3860
N2	3180
N2	2780
N2	2400
N2	1600
