# Supplementary material for: Highly Polygenic Variation in Environmental Perception Determines Dauer Larvae Formation in Growing Populations of Caenorhabditis elegans
Source: PLoS One. 2014 Nov 13;9(11):e112830. doi: 10.1371/journal.pone.0112830 (PMC4231163; doi:10.1371/journal.pone.0112830)
Supplement: File S1 — Raw data. File A: Data for Table 1, retest of population size and dauer larvae number at food exhaustion of introgression lines at 20% w/v food. File B: Data for Figure 1, population size and dauer larvae number at food exhaustion of introgression lines at differing food concentrations. File C: Data for Figure 2, dauer larvae number a week after food exhaustion. File D: Data for Figure 3, population size and dauer larvae number at food exhaustion of nath-10 lines. File E: Data for Figure 4, the likelihood of dauer larvae formation in the introgression lines. File F: Data for Figure 5, retest of likelihood of dauer larvae formation in chromosome I introgression lines and nath-10 lines. (ZIP) [file pone.0112830.s005.zip › File D.csv]

assay	genotype	line	pop	dauer
1	N2	6	57200	1890
1	N2	6	60400	1960
1	N2	6	52800	1480
1	N2	6	32800	1830
1	N2	6	50400	1570
1	N2	6	65600	1690
1	N2	6	42400	2110
1	N2	6	48800	1380
1	N2	6	51600	2090
1	N2	6	51600	640
1	JU1648	7	52400	840
1	JU1648	7	45200	1360
1	JU1648	7	60400	1520
1	JU1648	7	35600	2350
1	JU1648	7	47200	1310
1	JU1648	7	38800	1310
1	JU1648	7	31200	1940
1	JU1648	7	42400	2310
1	JU1648	7	58800	1690
1	JU1648	7	34000	1350
1	JU2041	8	51600	860
1	JU2041	8	59600	1020
1	JU2041	8	39600	1200
1	JU2041	8	60400	820
1	JU2041	8	50800	960
1	JU2041	8	46000	1580
1	JU2041	8	32400	1510
1	JU2041	8	53600	1220
1	JU2047	9	50400	1220
1	JU2047	9	47200	1470
1	JU2047	9	48000	1930
1	JU2047	9	44800	1280
1	JU2047	9	36000	400
1	JU2047	9	46800	470
1	JU2047	9	41200	1050
2	N2	1	48000	2880
2	N2	1	59600	1840
2	N2	1	43200	2250
2	N2	1	51600	2210
2	N2	1	50000	1810
2	N2	1	44800	2500
2	N2	1	45600	2280
2	N2	1	42000	1850
2	N2	1	36800	2270
2	JU1648	2	42800	1130
2	JU1648	2	47600	1370
2	JU1648	2	38400	1600
2	JU1648	2	40400	1420
2	JU1648	2	47600	2070
2	JU1648	2	41600	1900
2	JU1648	2	43200	2120
2	JU1648	2	48400	1240
2	JU1648	2	42000	740
2	JU2041	3	44400	1210
2	JU2041	3	49200	1200
2	JU2041	3	41200	1530
2	JU2041	3	50400	1970
2	JU2041	3	42400	2880
2	JU2041	3	53200	1760
2	JU2041	3	47200	1690
2	JU2041	3	46000	1490
2	JU2041	3	45600	1230
2	JU2047	4	36800	760
2	JU2047	4	40000	1270
2	JU2047	4	50800	1200
2	JU2047	4	39200	1840
2	JU2047	4	45600	2130
2	JU2047	4	41600	890
2	JU2047	4	41600	1690
2	JU2047	4	45600	1900
2	JU2047	4	58000	1640
