# Supplementary material for: Highly Polygenic Variation in Environmental Perception Determines Dauer Larvae Formation in Growing Populations of Caenorhabditis elegans
Source: PLoS One. 2014 Nov 13;9(11):e112830. doi: 10.1371/journal.pone.0112830 (PMC4231163; doi:10.1371/journal.pone.0112830)
Supplement: File S1 — Raw data. File A: Data for Table 1, retest of population size and dauer larvae number at food exhaustion of introgression lines at 20% w/v food. File B: Data for Figure 1, population size and dauer larvae number at food exhaustion of introgression lines at differing food concentrations. File C: Data for Figure 2, dauer larvae number a week after food exhaustion. File D: Data for Figure 3, population size and dauer larvae number at food exhaustion of nath-10 lines. File E: Data for Figure 4, the likelihood of dauer larvae formation in the introgression lines. File F: Data for Figure 5, retest of likelihood of dauer larvae formation in chromosome I introgression lines and nath-10 lines. (ZIP) [file pone.0112830.s005.zip › File E.csv]

Line	Non-dauer	Dauer	Total
1	78	4	82
1	78	3	81
1	68	25	93
2	46	82	128
2	36	49	85
2	45	66	111
3	64	15	79
3	69	21	90
3	67	2	69
4	95	6	101
4	98	11	109
4	94	12	106
5	77	7	84
5	58	0	58
5	63	8	71
7	68	20	88
7	83	19	102
7	81	14	95
8	99	2	101
8	99	18	117
8	95	1	96
9	122	0	122
9	101	8	109
9	121	5	126
11	45	1	46
11	67	2	69
11	69	3	72
12	108	11	119
12	97	6	103
12	121	6	127
13	105	3	108
13	90	6	96
13	115	5	120
14	104	0	104
14	110	4	114
14	125	1	126
15	80	11	91
15	62	7	69
15	60	1	61
16	65	4	69
16	38	18	56
16	46	3	49
17	105	0	105
17	84	18	102
17	121	1	122
18	92	20	112
18	114	4	118
18	113	1	114
19	68	0	68
19	94	1	95
19	99	0	99
20	109	0	109
20	86	0	86
20	87	0	87
21	80	19	99
21	52	13	65
21	95	40	135
22	90	2	92
22	134	0	134
23	73	20	93
23	52	72	124
23	69	20	89
24	77	29	106
24	59	9	68
24	83	20	103
25	117	0	117
25	94	2	96
25	117	0	117
26	76	0	76
26	115	0	115
26	93	1	94
27	85	14	99
27	74	2	76
27	95	1	96
28	83	3	86
28	108	2	110
29	90	1	91
29	79	22	101
29	75	2	77
30	57	19	76
30	69	2	71
30	76	4	80
32	88	9	97
32	77	4	81
32	58	7	65
33	66	16	82
33	84	4	88
33	66	20	86
34	92	20	112
34	69	6	75
34	88	5	93
35	99	0	99
35	67	0	67
35	67	0	67
36	62	10	72
36	62	0	62
36	81	10	91
37	53	21	74
37	62	9	71
37	82	3	85
38	62	15	77
38	80	17	97
39	71	3	74
39	71	0	71
39	72	1	73
40	62	7	69
40	65	15	80
40	92	26	118
41	60	8	68
41	75	13	88
41	52	15	67
42	73	43	116
42	71	40	111
42	82	17	99
43	73	22	95
43	65	11	76
43	61	8	69
44	70	0	70
44	74	0	74
44	78	2	80
45	81	5	86
45	107	1	108
45	89	13	102
46	78	0	78
46	85	0	85
46	91	0	91
47	111	2	113
47	130	2	132
47	116	0	116
48	54	1	55
48	69	0	69
48	90	6	96
49	98	9	107
49	101	13	114
50	119	3	122
50	103	5	108
50	103	3	106
51	85	16	101
51	78	24	102
51	84	29	113
52	53	0	53
52	68	0	68
52	68	0	68
53	91	11	102
53	102	5	107
53	82	5	87
54	75	5	80
54	84	0	84
54	114	10	124
55	81	1	82
55	89	37	126
55	101	9	110
56	79	26	105
56	83	12	95
56	100	8	108
58	85	0	85
58	73	0	73
58	86	0	86
59	74	7	81
59	60	3	63
59	69	6	75
60	90	4	94
60	89	0	89
60	71	0	71
61	85	0	85
61	78	4	82
61	101	59	160
62	68	0	68
62	80	0	80
62	73	1	74
63	95	2	97
63	110	0	110
63	88	5	93
64	116	0	116
64	83	0	83
64	78	0	78
65	98	5	103
65	94	2	96
65	119	14	133
66	84	5	89
66	81	5	86
66	84	1	85
67	78	6	84
67	87	10	97
67	57	6	63
68	53	42	95
68	66	77	143
68	80	10	90
69	80	1	81
69	104	5	109
69	79	1	80
70	80	0	80
70	97	2	99
70	75	3	78
71	111	7	118
71	100	2	102
71	84	8	92
72	62	23	85
72	98	7	105
72	78	1	79
73	144	4	148
73	140	4	144
73	120	0	120
74	85	0	85
74	127	21	148
75	79	9	88
75	61	5	66
75	63	2	65
76	54	1	55
76	65	1	66
76	72	1	73
77	65	19	84
77	49	32	81
77	67	10	77
78	68	8	76
78	109	4	113
78	104	6	110
79	64	0	64
79	81	10	91
79	87	2	89
80	78	6	84
80	78	16	94
80	84	18	102
81	47	6	53
81	45	24	69
81	59	5	64
82	64	18	82
82	69	2	71
82	74	17	91
83	74	2	76
83	74	0	74
84	95	2	97
84	94	3	97
84	80	2	82
85	61	0	61
85	74	0	74
85	74	0	74
86	98	13	111
86	84	4	88
86	90	0	90
87	112	3	115
87	85	3	88
87	123	2	125
88	73	6	79
88	83	1	84
88	87	1	88
89	134	0	134
89	131	0	131
89	130	0	130
CB4856	29	0	29
CB4856	99	0	99
CB4856	70	0	70
CB4856	80	0	80
CB4856	19	0	19
CB4856	98	1	99
CB4856	62	0	62
CB4856	49	0	49
CB4856	88	0	88
N2	62	7	69
N2	83	10	93
N2	49	5	54
N2	81	1	82
N2	56	18	74
N2	78	11	89
N2	82	6	88
N2	94	0	94
N2	57	15	72
N2	61	20	81
N2	82	13	95
