# Supplementary material for: Highly Polygenic Variation in Environmental Perception Determines Dauer Larvae Formation in Growing Populations of Caenorhabditis elegans
Source: PLoS One. 2014 Nov 13;9(11):e112830. doi: 10.1371/journal.pone.0112830 (PMC4231163; doi:10.1371/journal.pone.0112830)
Supplement: File S1 — Raw data. File A: Data for Table 1, retest of population size and dauer larvae number at food exhaustion of introgression lines at 20% w/v food. File B: Data for Figure 1, population size and dauer larvae number at food exhaustion of introgression lines at differing food concentrations. File C: Data for Figure 2, dauer larvae number a week after food exhaustion. File D: Data for Figure 3, population size and dauer larvae number at food exhaustion of nath-10 lines. File E: Data for Figure 4, the likelihood of dauer larvae formation in the introgression lines. File F: Data for Figure 5, retest of likelihood of dauer larvae formation in chromosome I introgression lines and nath-10 lines. (ZIP) [file pone.0112830.s005.zip › File F.csv]

Line	Non-dauer	Dauer	Total
2	6	126	132
2	4	89	93
2	11	44	55
2	2	85	87
2	8	45	53
2	4	59	63
2	10	49	59
3	11	29	40
3	7	20	27
3	27	33	60
3	25	60	85
3	4	57	61
3	8	116	124
3	29	46	75
4	10	87	97
4	10	43	53
4	34	21	55
4	26	21	47
4	5	8	13
4	34	15	49
5	16	85	101
5	15	46	61
5	32	20	52
5	14	97	111
5	43	65	108
5	38	48	86
5	31	34	65
6	51	2	53
6	72	0	72
6	79	1	80
6	86	0	86
6	54	0	54
6	64	0	64
6	57	0	57
7	2	66	68
7	2	80	82
7	2	75	77
7	2	98	100
7	5	116	121
7	9	110	119
7	5	93	98
8	16	71	87
8	29	49	78
8	41	40	81
8	28	41	69
8	48	18	66
8	53	35	88
8	29	31	60
13	19	80	99
13	23	50	73
13	44	24	68
13	21	49	70
13	21	29	50
13	33	22	55
13	29	36	65
14	17	23	40
14	20	11	31
14	38	12	50
14	32	6	38
14	29	14	43
14	21	28	49
14	23	6	29
JU1648	7	48	55
JU1648	14	50	64
JU1648	26	46	72
JU1648	17	56	73
JU1648	20	53	73
JU1648	41	28	69
JU1648	37	14	51
JU2041	4	86	90
JU2041	1	67	68
JU2041	8	59	67
JU2041	13	36	49
JU2041	35	50	85
JU2041	21	50	71
JU2041	12	6	18
JU2047	0	1	1
JU2047	2	3	5
JU2047	1	2	3
JU2047	1	4	5
CB4856	63	6	69
CB4856	54	6	60
CB4856	40	3	43
CB4856	44	1	45
CB4856	31	0	31
CB4856	50	1	51
CB4856	55	3	58
N2	7	8	15
N2	7	40	47
N2	6	41	47
N2	12	60	72
N2	11	29	40
N2	15	35	50
N2	18	41	59
N2	43	12	55
N2	19	20	39
